# Supplementary material for: Predictive value of ultrasound doppler parameters in neoadjuvant chemotherapy response of breast cancer: Prospective comparison with magnetic resonance and mammography
Source: PLoS One. 2024 Jun 4;19(6):e0302527. doi: 10.1371/journal.pone.0302527 (PMC11149875; doi:10.1371/journal.pone.0302527)
Supplement: S1 File — (XLSX) [file pone.0302527.s001.xlsx]

## Sheet: Página1
CASE NUMBER	Menarche	Menopause	Hormone therapy	Breast-feeding	Smoking	Alcoholism	First-degree relative with BC	Nodule Size	T	N	Final Stage	Tumor histology	Histological Grade	RE	RE ALLRED	RP	RP ALRED	HER 2	FISH HER 2	Ki 67 (em %)	US largest diameter	US largest height	USDbaselinePI	USDbaselineRI	USDbaselineS_D	USDbaselinePS	USDbaselineED	USEbaselineVmaxdentro	USEbaselineVMax_fora	USEbaselinemapaX1_4	US 3AClargest diameter	USB3AClargest Higher	USD3AC_PI	USD3AC_RI	USD3AC_S_D	USD3AC_PS	USD3AC_ED	USE3AC_Vmaxdentro	USE3AC_Vmax_fora	USBultimomedidamax	USBlargest diameter	USBlargest higher	USD before surgery_PI	USD before surgery_RI	USD before surgery_S_D	USD before surgery_PS	USD before surgery_ED	USD before surgery_Vmaxdentro	USD before surgeryVmax_fora
1	14	1	2	1	2	3	2	30	T2	N0	IIA	1	2	95	8	1	4	3	2	40	23	13									22	10								20	11	hipo
2	11	2	2	2	1	3	2	30	T4	N1	IIIB	1	2	90	8	0	0	3	1	70	34	18									20	12
3	12	2	2	2	2	3	2	30	T2	N0	IIA	1	2	95	8	95	8	3	1	20	19	11									13	9								8	6	hipo
4	10	1	1	1	2	2	2	30	T2	N1	IIB	1	2	1	3	0	0	2	3	50	27	20									17	15								7.2	3.7	hipo						6.05	4.17
5	13	1	2	1	2	3	2	20	T2	N0	IIA	1	3	80	8	10	4	2	3	70	22	19									14	10								5	3	hipo
6	12	1	2	1	2	3	2	50	T2	N0	IIA	1	2	30	4	0	0	2	3	20	31	30									30	25	1.04	0.69	3.23	22.3	6.9	hi	4.95	24	15	het
7	13	2	2	3	2	2	2	25	T2	N1	IIA	1	1	80	8	80	8	2	3	30	12	11									5.8	3.6								6	4	iso	1.74	0.84	6.4	16.7	2.6	6.7	4.6
8	13	2	2	1	2	2	2	100	T3	N1	IIIA	2	3	80	8	80	8	3	2	20	58	34	1.36	0.71	3.48	18.1	5.2	hi	2.39	menor	12	7.6	0.91	0.6	2.49	28.1	11.3	9.28	4.9	29	14	hipo	1.99	0.88	8.4	18.5	2.2	hi	4.53
9	13	2	2	1	2	2	2	20	T2	N0	IIA	1	2	80	8	80	8	2	3	20	20	12.9	1.62	0.76	4.23	11	2.6	6.26	5.38	menor	20.7	12.8	1.39	0.76	4.12	13.2	3.2	6.85	3.14	9.7	2.6	hipo						4.2	2.8
10	11	1	2	2	2	2	2	30	T2	N1	IIB	1	2	90	8	1	4	2	3	15	30	15									11.9	9.5	1.67	0.78	4.46	5.8	1.3	hi	2	6.2	3.1	het	2.25	0.9	10	9	0.9	9.14	6.38
11	13	2	2	1	1	1	3	31	T2	N0	IIA	2	2	90	8	80	7	3	2	5	37	14									12	10								5	4	hipo
12	12	1	2	1	2	2	2	70	T3	N2	IIIA	3	3	0	0	0	0	2	3	70	44	30	1.24	0.73	3.77	11.3	3	9.99	2.34	menor	31.2	18	1.23	0.66	2.9	9	3.1	8.25	4.4	33	18	het
13	14	2	2	1	2	2	2	70	T3	N1	IIIA	1	2	90	8	70	7	2	3	50	56	30	1.52	0.79	4.76	11.9	2.5	hi	1.9	art	41	27	1.44	0.78	4.47	6.7	1.5	hi	2.59	14.6	9.1	het
14	14	2	2	1	2	2	2	50	T2	N0	IIA	1	3	90	8	90	8	2	3	40	17	16	1.61	0.79	4.8	15	3.1	5.3	2.2	art	15	16	1.94	0.85	6.65	22.6	3.4	hi	2.8	12	12	hipo	1.2	0.71	3.4	14.7	4.3	8.3	2.8
15	10	1	2	1	2	2	2	30	T2	N2	IIIA	1	3	5	3	0	0	2	3	80	40	23									19	15								40	33	het
16	11	2	2	1	2	2	1	20	T1	N0	IA	1	3	70	6	95	8	2	3	40	18	8	1.62	0.76	4.09	9	2.2	hi	2.66		15	10	1	0.6	2.5	3.5	1.4	8.6	5.6	0	0	rc	rc	rc	rc	rc	rc	rc	rc
17	12	2	2	2	2	2	2	100	T4	N2	IIIB	1	2	80	8	10	4	3	2	40	28	18	0.89	0.58	2.36	41.6	17.6	8.74	2.88	art	17	11								7	5	hipo	rc	rc	rc	rc	rc	5.03	3.82
18	12	1	2	1	1	2	3	250	T2	N0	IIA	1	3	0	0	0	0	2	3	60	27	14	1.53	0.73	3.72	6.7	1.8	10	3.08	maior	8.5	6.5	0.78	0.55	2.21	8.6	3.9	2.98	2.47	7.9	5.7	hipo						9.44	5.17
19	13	1	2	1	1	3	2	15	T4	N1	IIIB	1	2	90	8	40	7	2	3	15	35	23	1.78	0.84	6.42	12.2	1.9	6.35	2.6	menor	33	13.9	1.42	0.76	4.09	9.4	2.3	9.2	5.6	0	rc	rc	rc	rc	rc	rc	rc	rc	rc
20	9	2	2	1	2	3	2	100	T3	N2	IIIA	1	3	60	6	80	8	3	1	40	61	38									45	18						9.9	4.3	0	0	rc	rc	rc	rc	rc	rc	rc	rc
21	13	1	2	1	4	3	2	30	T2	N0	IIA	1	2	100	8	70	7	2	3	60	29	15	1.67	0.83	6	4.8	0.8	hi	3.82	menor	21.5	9.7	1.1	0.68	3.1	6.5	2.1	hi	6.13	9.7	5.9	hipo	rc	rc	rc	rc	rc	9.8	4.9
22	12	2	2	1	2	3	2	50	T2	N0	IIA	1	2	95	8	95	8	2	3	50	33	17	2.28	0.84	6.21	8.37	1.4	9.92	2.9	art	26	12	2.32	0.83	5.8	5.3	0.9	hi	4.9	15	9	hipo
23	14	2	2	1	2	3	2	50	T2	N1	IIB	1	3	10	3	30	6	3	1	20	34	16	2.64	0.99		12	0.1	10	2.85	maior	29.6	13	2.5	0.98	45.5	9.1	0.2	hi	4.9	0	0	rc	rc	rc	rc	rc	rc	rc	rc
24	13	2	4	1	2	3	2	25	T2	N2	IIIA	1	2	0	0	0	0	2	3	70	24	18																		9	4	hipo
25	11	2	4	1	2	3	1	30	T2	N1	IIB	1	3	0	0	0	0	2	3	60	29	20	1.95	0.84	6.43	9	1.4	3.88	2.7	menor	17.3	7.2	1.38	0.71	3.47	6.6	1.9	2.95	2.58	0	0	0	rc	rc	rc	rc	rc	rc	rc
26	12	2	4	1	2	3	2	30	T4	N1	IIIB	1	2	90	8	0	0	2	3	5	13	13	2.74	0.99	75	7.5	0.1	hi	2.65	maior	12	8	1.96	0.85	6.67	6	0.9	hi	4.5	8.2	5.9	hipo	2.36	0.91	10.83	6.5	0.6	8.6	4.5
27	12	1	2	2	2	3	2	30	T2	N0	IIA	1	3	0	0	1	4	2	3	90	34	21	1.68	0.82	5.45	10.9	2	9.83	3.7	maior	26	20	1.05	0.68	3.14	6.6	2.1	hi	5.1	19.8	15.2	hipo	1.96	0.8	5.08	6.1	1.2	9.28	4.93
28	9	2	4	2	2	3	2	50	T2	N1	IIB	1	2	70	6	80	8	2	3	40	41	29	2.27	0.97	35	7	0.2	hi	4.77	maior	40.7	28.4	1.4	0.71	3.5	4.9	1.4	hi	4.8	19.1	12	het	1.22	0.66	2.96	8.3	2.8	6.3	4.73
29	12	1	2	2	2	3	2	50	T2	N0	IIA	1	2	90	8	5	5	3	2	40	34	21	1.31	0.71	3.47	5.9	1.7	hi	2.04	menor	27.9	11.3	1.24	0.71	3.43	10.3	3	8.4	4.47	12.2	9.8	hipo	1.54	0.75	4	8.4	2.1	5.25	2.72
30	15	1	2	1	2	3	2	40	T2	N0	IIA	1	2	70	7	40	7	2	3	40	35	22	1.89	0.85	6.67	10	1.5				19.8	18.6	1.23	0.72	3.56	12.8	3.6	hi	4.96	12	10	hipo
	16	1	2	1	2	3	2	60	T4	N2	IIIB	1	2	80	7	10	5	2	3	70	46	32	2.04	0.88	8.59	27.5	3.2	hi	3.69	menor	19.6	17.5	1.98	0.92	13.11	11.8	0.9	hi	7.33	9.8	6	hipo	1.71	0.79	4.77	18.6	3.9	9.7	4.4
32	10	2	3	1	2	3	1	30	T2	N1	IIB	1	3	0	0	0	0	2	3	80	27	19	1.69	0.83	6	13.2	2.2	8.81	1.71	menor	13.1	11.9	1.22	0.72	3.63	21.4	5.9	6.01	2.39	0	rc	rc	rc	rc	rc	rc	rc	rc	rc
33	11	1	2	1	4	3	2	40	T2	N1	IIB	1	3	70	7	0	0	2	3	70	33	16	1.54	0.72	3.61	8.3	2.3	hi	1.64	maior	12.9	8.8	1.39	0.74	3.88	6.2	1.6	3.95	2.58	0	rc	rc	rc	rc	rc	rc	rc	rc	rc
34	14	2	4	1	1	3	2	30	T2	N0	IIA	1	2	0	0	10	4	2	3	10	29	12									18.3	11.6								6	3	hipo
35	13	2	4	1	2	3	2	20	T2	N3	IIIC	1	3	20	4	10	4	3	1	50	21	15	1.91	0.91	11.3	11.3	1	hi	2.2	maior	17.3	11.8	1.06	0.62	2.63	8.4	3.2	9.59	4.17
36	12	2	4	1	4	3	2	110	T3	N0	IIB	1	3	10	5	0	0	3	1	50	13.2	8.1						9.8	5.1	maior	16.6	5.2	1.32	0.78	4.5	9	2	9.5	5.1	0	0	0	rc	rc	rc	rc	rc	rc	rc
37	13	1	2	1	2	3	2	50	T2	N0	IIA	2	2	90	8	5	4	3	1	50	39	22									35.4	11.2	1.92	0.79	4.85	9.7	2	5.5	2.45	0	rc	rc	rc	rc	rc	rc	rc	rc	rc
38	12	2	4	1	4	3	2	50	T2	N2	IIIA	1	3	70	7	10	5	2	3	30	45	24									27	16								16.8	9	hipo	1.14	0.7	3.29	4.6	1.4	6.65	2.8
39	12	2	4	1	4	3	2	60	T2	N0	IIA	1	3	40	5	0	0	2	3	80	50	38	1.9	0.87	7.6	19	2.5	hi	3.06	art	30.1	20.8	1.35	0.76	4.13	12.8	3.1	4.95	1.61	rc	rc	rc	rc	rc	rc	rc	rc	rc	rc
40	14	1	2	1	2	3	1	35	T2	N0	IIA	1	3	95	8	30	6	2	3	20	35	22									28	17								13	7	hipo
41	15	2	4	1	2	3	2	20	T1	N2	IIIA	1	3	0	0	0	0	2	3	90	16	13	1.22	0.73	3.65	8.4	2.3	hi	2.13	maior										rc	rc	rc	rc	rc	rc	rc	rc	rc	rc
42	13	1	2	1	2	3	1	55	T3	N1	IIIA	3	2	0	0	0	0	2	3	90	60	34	1.6	0.93	14.33	4.3	0.3	6.4	1.4	art	48	28.6	2.51	0.99		43	0.3	hi	4.7	21.4	12.1	het
43	12	2	4	2	2	3	2	35	T2	N1	IIB	1	2	90	8	90	8	2	3	30	36	20									18.9	13.1	1.2	0.67	3.07	22.1	7.2	hi	4.56	9	8	hipo
44	13	2	4	1	2	3	2	20	T1	N0	IA	1	3	70	7	40	7	3	1	25	17	13	1.18	0.71	3.42	11.3	3.3	9.72	2.37	art	12.4	8.1	1.73	0.84	6.4	12.9	2	8.8	4.46	rc	rc	rc	rc	rc	rc	rc	rc	rc	rc
45	17	1	1	1	2	3	2	35	T2	N0	IIA	1	3	80	8	30	6	3	1	60	27	17	1.6	0.83	5.79	8.1	1.4	hi	2.73	maior	19.3	13.6	1.29	0.72	3.57	5	1.4	9.4	5.2	rc	rc	rc	rc	rc	rc	rc	rc	rc	rc
46	16	1	2	2	2	3	1	30	T2	N0	IIA	1	2	95	8	40	7	2	3	60	25	21	2.58	0.97	32	6.4	0.2	hi	1.66	art	18.9	14.9	1.35	0.78	4.52	11.3	2.5	hi	4.18	17.6	11.8	het	1.78	0.81	5.33	11.2	2.1	5.08	2.8
47	11	1	2	1	2	3	2	30	T2	N1	IIB	1	3	0	0	0	0	2	3	50	29	17	1.25	0.68	3.08	3.7	1.2	9.92	2.54	menor	18.8	15.6	1.65	0.8	4.92	6.4	1.3	hi	5.11	20.1	23.4	het	1.71	0.77	4.31	6.9	1.6	hi	3.91
48	13	1	2	2	4	3	2	70	T4	N0	IIIB	1	2	0	0	0	0	2	3	70	47	38	1.76	0.87	7.48	50.1	6.7	9.9	3.27	art	78	36	1.7	0.93	13.6	6.8	0.5	hi	6.98	97	69	het
49	15	1	2	1	2	3	2	30	T2	N1	IIB	1	2	90	8	30	6	2	3	30	27	16	1.29	0.72	3.6	18	5	9.6	4.17		12.9	8.4	1.77	0.78	4.45	8.9	2	8.06	4.79	9.8	3.8	hipo	3.03	0.97	30.33	9.1	0.3	8.13	4.66
50	13	1	2	1	2	3	2	10	T1	N0	IA	1	2	90	8	90	8	3	1	20	7	6	1.49	0.73	3.7	10	2.7	5.6	2.14	menor	12.4	8	2.09	0.85	6.65	11.3	1.7	10	4.47	6.1	5.1	hipo	1.67	0.77	4.42	8.4	1.9	4.12	3.44
51	12	2	4	1	2	3	2	20	T1	N0	IA	1	3	90	8	10	5	3	1	70	17	17	1.55	0.77	4.26	8.1	1.9	hi	3.72	maior	16	12								8.8	7.9	het						hi	3.2
52	11	1	1	1	2	3	2	40	T2	N2	IIIA	1	2	90	8	30	6	3	2	20	28	16	1.67	0.87	7.55	8.3	1.1	9.56	2.72	menor	10.6	12.2						9.52	2.94	6.5	4	hipo						4.6	2.56
53	12	1	2	1	2	3	2	40	T4	N3	IIIC	1	2	95	8	95	8	2	3	20	23	15	1.98	0.87	7.47	11.2	1.5	9.49	3.01	menor	19.9	9.6	1.87	0.77	4.31	5.6	1.3	hi	4.89	9.9	5.2	het	1.91	0.89	8.93	12.5	8.93	hi	4.36
54	13	2	4	2	4	3	2	30	T2	N0	IIA	1	2	80	8	1	4	3	1	15	10	8						3.5	2.1	mole	8.2	4						6.71	2.69	0	0	0	rc	rc	rc	rc	rc	rc	rc
55	11	2	4	1	2	3	2	60	T3	N0	IIB	1	3	0	0	0	0	3	1	50	47	32	2.16	0.99	83	8.3	0.1	hi	3.5	art	30.5	20.1	1.69	0.76	4.21	8	1.9	hi	5.5	7.6	5.3	hipo						3.09	2.9
56	12	2	4	1	1	3	2	40	T2	N0	IIA	1	2	80	7	90	8	2	3	10	17	14	1.91	0.82	5.5	11	2	hi	2.94	maior	8.5	8.1	1.48	0.77	4.29	6	1.4	9.98	5.35	8.8	11.2	hipo
57	13	1	2	1	4	3	1	50	T4	N0	IIIB	1	3	70	7	3	5	3	1	10	46	23	1.98	0.88	8.21	11.5	1.4	hi	2.62	menor	24.7	9.5	1.04	0.64	2.78	7.5	2.7	9.91	5.07	5.9	4.6	het						2.5	2.4
58	10	2	4	1	2	3	2	20	T2	N1	IIB	1	2	80	8	80	8	2	3	40	9	8	2.12	0.83	5.83	10.5	1.8	hi	2.69	maior	4.8	2.7						6.97	4.66	10.2	5.7	hipo	1.17	0.64	2.77	9.7	3.5
59	10	2	4	1	2	3	2	15	T1	N1	IIA		2	80	8	80	8	2	3	10	19	12	1.35	0.75	3.96	22.6	5.7	9.98	2.46	maior	14.4	9.7	2.09	0.84	6.29	21.4	3.4	9.41	4.53	12.3	3.6	het	1.03	0.67	3	5.4	1.8	7.14	3.06
60	14	1	2	1	1	3	2	30	T4	N1	IIIB	1	2	95	8	95	8	2	3	20	28	19	1.13	0.68	3.09	10.5	3.4	hi	2.35	art	27.8	15.9	0.9	0.6	2.47	13.1	5.3	9.57	7.23	25.4	16.7	hipo	1.17	0.73	3.67	15.8	4.3	7.05	3.13
61	13	1	2	2	4	3	2	60	T4	N1	IIIB	1	2	0	0	0	0	3	1		28	17						hi	2.32	art	15	6.5	1.58	0.75	4	8	2	5.32	2.35	rc	rc	rc	rc	rc	rc	rc	rc	rc	rc
62	12	1	2	1	2	3	2	25	T2	N1	IIB	1	3	0	0	0	0	3	1	60	21	13	1.62	0.88	8	15.2	1.9	9.34	2.46	maior	9.7	6.2	0.84	0.59	2.45	5.4	2.2	5.24	2.24	0	0	0	rc	rc	rc	rc	rc	rc	rc
63	13	2	4	2	1	3	2	20	T1	N1	IIA	1	2	0	0	0	0	2	3	25	12	8	1.25	0.76	4.19	11.3	2.7	hi	2.96	maior	13	4.6						hi	4.36	0	0	0	rc	rc	rc	rc	rc	rc	rc
64	12	1	2	2	2	3	2	40	T2	N0	IIA	3	3	90	8	80	8	2	3	80	35	24									34	25								33.2	19.9	hipo	1.26	0.74	3.81	8	2.1	8.47	4.15
65	14	1	2	1	1	3	2	40	T2	N1	IIB	1	3	100	8	50	7	3	1	20	40	20	1.89	0.86	7.21	10.1	1.4	hi	2.13	art	29.7	13.6	1.58	0.76	4.17	5	1.2	9.5	5.78	17.9	8.9	hipo	1.16	0.71	3.44	3.1	0.9	8.04	3.94
66	12	2	4	1	2	3	2	50	T2	N1	IIB	1	3	20	5	20	6	3	1	30	42	21	1.15	0.72	3.54	24.1	6.8	hi	2.06	maior	30.9	18.8	1.72	0.86	7.33	35.9	4.9	hi	5.26	16.2	9.3	hipo	0.01	0.01	1.01	16.8	16.7	6.97	4.46
67	13	2	4	1	2	3	2	50	T4	N2	IIIB	1	3	100	8	100	8	3	1	80	44	20	1.64	0.85	6.71	14.1	2.1	hi	3.37	maior	28.8	15.4	1.1	0.7	3.37	6.4	1.9	9.46	2.08	16.3	4.1	hipo	0.97	0.61	2.53	18.5	7.3	2.9	1.76
68	13	1	1	1	4	3	2	15	T1	N1	IIA	1	3	0	0	0	0	3	1	40	22	8	1.81	0.83	5.89	21.2	3.6	9.69	3.85	maior	15	6.3						9.56	2.83	0	0	0	rc	rc	rc	rc	rc	rc	rc
69	13	2	4	1	2	3	2	30	T2	N1	IIB	1	2	95	8	80	8	3	1	70	19	18	1.61	0.8	4.96	12.9	2.6	hi	2.87	art	14.9	13	1.12	0.67	3.07	12.6	4.1	9.7	5.3	17.7	12.3	hipo	1.18	0.71	3.47	11.1	3.2
70	13	2	4	1	4	3	2	25	T2	N1	IIB	1	3	0	0	2	5	2	3	60	10	9									6	5								7	3	hipo
72	13	1	1	1	2	3	1	70	T3	N0	IIB	1	3	0	0	0	0	3	1	10	57	30	1.5	0.8	5	6	1.2	hi	3.62	art	41	26.6	1.17	0.68	3.13	7.2	2.3	5.6	3.35	55	25	hipo
73	13	1	2	1	2	3	2	50	T2	N0	IIA	1	3	100	8	20	5	2	3	30	18	13	1.42	0.74	3.78	8.7	2.3	9.62	2.55	art	17.9	11.4	2.19	0.9	10.07	14.1	1.4	hi	5.19	7.1	5.2	hipo	1.4	0.8	5.12	8.7	1.7	9.05	3.79
74	13	2	4	2	4	3	1	60	T3	N1	IIIA	1	2	95	8	95	8	2	3	30	46	22	1.58	0.77	4.4	8.8	2	5.83	1.29	menor	18	9.3	1.57	0.77	4.43	9.3	2.1	6.38	1.3	0	0	0	rc	rc	rc	rc	rc	rc	rc
75	15	1	2	1	2	3	2	30	T2	N1	IIB	1	3	0	0	0	0	2	3	70	36	22						9.3	1.84	art	36.9	25.9						hi	2.6	9.8	6.7	hipo
76	14	2	4	1	2	3	2	20	T1	N0	IA	1	2	70	7	10	3	3	1	10	18	11									14.9	10.5	1.39	0.72	3.63	6.9	1.9	hi	4.9	18	9	hipo
77	13	2	4	1	2	3	2	50	T2	N0	IIA	1	2	30	6	70	7	3	1	50	19	10	1.4	0.75	3.96	10.7	2.7	hi	3.35	maior	16	8.7	2.29	0.87	7.71	10.8	1.4	hi	2.35	0	0	0	rc	rc	rc	rc	rc	rc	rc
78	12	2	4	1	2	3	1	40	T2	N0	IIA	1	2	0	0	0	0	2	3	70	43	24	1.19	0.74	3.87	5.8	1.5	hi	1.76	art	30.6	18.6	1.37	0.75	4.04	9.3	2.3	9.85	3.35	18.4	12.8	het	1	0.65	2.86	4	1.4	8.36	3.24
79	12	2	4	1	2	3	2	50	T2	N0	IIA	1	2	50	7	1	2	3	1	70	28	20	1.68	0.91	11.67	3.5	0.3	9.52	3	art	21.2	10.4	1.51	0.8	5.04	12.6	2.5	6.18	4.8	14.2	6.1	hipo	1.18	0.67	3.05	6.7	2.2	5	2.97
80	14	1	1	1	4	3	2	25	T2	N0	IIA	1	2	90	8	90	8	2	3	30	27	25	2	0.95	19	5.7	0.3	hi	1.95	art	19	10.5	2.43	0.92	12.33	3.7	0.3	hi	4.39	18.8	6.2	hipo	1.06	0.66	2.92	10.5	3.6	4.5	2.09
81	12	1	2	2	4	3	2	22	T2	N0	IIA	1	3	0	0	0	0	2	3	80	20	16	1.66	0.98	57.33	17.2	0.3	6.24	1.84	art	11.2	9.2	1.28	0.74	3.89	14	3.6	3.6	2.77	5.6	4.1	hipo						5.56	2.87
82	12	2	4	1	2	3	2	30	T2	N0	IIA	1	2	70	6	90	8	2	3	40	18	10						hi	4.04	maior	14.7	8.1	1.44	0.8	4.9	4.9	1	9.66	3	14	6	hipo
83	13	1	2	1	2	3	2	20	T2	N0	IIA	1	2	90	8	0	0	3	2	70	31	21	1.09	0.66	2.9	27	9.3	hi	2.63	maior	28.6	12.3	1.18	0.64	2.8	14.3	5.1	9.89	1.96	9.1	5	hipo	0.96	0.6	2.52	7.3	2.9	3.96	1.4
84	12	1	1	2	2	3	2	60	T3	N2	IIIA	1	2	80	8	70	7	3	2	70	26	17	1.03	0.64	2.78	6.4	2.3	9	2.8	maior	29.8	13.1	1.34	0.78	4.48	11.2	2.5	9.95	2.81	15	12	hipo
85	12	1	2	2	1	3	2	60	T4	N1	IIIB	1	3	0	0	0	0	2	3	70	52	31									33.1	14.7	1.47	0.78	4.57	6.4	1.4	8.64	3.76	14.1	5.4	hipo	0.7	0.54	2.19	3.5	1.6	5.4	4
86	12	2	2	1	2	3	2	30	T2	N1	IIB	1	1	80	8	80	8	3	1	10	31.5	11.7									16.4	8.9								10	7	hipo
86	12	2	2	1	2	3	2	40	T2	N1	IIB	1	2	90	8	20	5	3	1	40	5.8	4.6									5.4	6.2								0	0	0	rc	rc	rc	rc	rc	rc	rc
87	14	1	2	2	4	3	2	40	T2	N1	IIB	1	2	90	8	0	0	3	1	70	100	43	1.76	0.83	6.06	10.3	1.7	8.73	4.13	art	53.4	28.2	1.26	0.71	3.4	3.4	1	9.01	4.07	53.1	24.2	het	0.79	0.53	2.15	4.3	2	8.64	4.52
88	12	2	4	1	2	3	2	25	T2	N0	IIA	1	2	80	8	90	8	2	3	20	27	9	1.81	0.84	6.43	9	1.4	6.69	2.45	art	23	9.5	1.3	0.84	6.37	10.2	1.6	9.92	5.19	18.1	4.7	het	1.15	0.71	3.39	12.9	3.8	4.15	3.25
89	13	1	2	1	1	3	2	30	T2	N0	IIA	1	3	100	8	90	8	2	3	30	22	18	1.79	0.87	7.5	6	0.8	9.2	4.75	maior	20.5	17	1.67	0.91	11	4.4	0.4	hi	3.52	15.9	15	hipo	12.8	0.75	3.97	11.5	2.9	6.64	3.24
90	9	2	4	2	2	3	2	42	T2	N1	IIB	1	3	80	8	70	7	3	2	80	19.6	11.5	2.22	0.9	9.86	21.7	2.2	hi	4.78	duro	10.2	10.2	1.25	0.72	3.58	11.8	3.3	8.02	3.49	0	0	0	rc	rc	rc	rc	rc	rc	rc
91	8	1	1	1	2	1	2	30	T2	N1	IIB	2	2	90	8	80	8	2	3	70	36	21	1.11	0.66	2.95	18.9	6.4	7.7	4.7	art	29.4	12.8	1.6	0.79	4.81	10.1	2.1	7.83	2.23	19.9	8.5	hipo	1.51	0.82	5.44	9.8	1.8	4.25	1.94
92	12	1	1	1	2	3	2	35	T2	N1	IIB	1	2	90	8	40	6	3	1	5	18.3	20.1	0.89	0.56	2.26	7	3.1	7.78	2.58	art	13.3	12.4	1.55	0.96	23.5	4.7	0.2	8.51	4.15	14.5	8.9	hipo
93	12	1	1	1	1	3	2	35	T2	N0	IIA	1	3	80	8	30	6	3	2	75	24.7	13.9						hi	3.53	duro	28.1	17.5	1.99	0.94	16	17.6	1.1	hi	2.33	0.8	0.9	hipo
93	12	1	1	1	1	3	2	10	T2	N0	IIA	1	3	80	8	15	6	3	2	75	18	11									13.6	4.5	1.16	0.64	2.81	4.5	1.6	5.56	3.18	0	0	0	rc	rc	rc	rc	rc	rc	rc
94	13	2	2	1	2	3	2	55	T3	N1	IIIA	1	1	95	8	20	5	3	1	5	40	22	1.21	0.78	4.59	13.3	2.9	hi	4.09	menor	38.5	20.1	1.5	0.77	4.43	9.3	2.1			32.5	18.5	het	1.34	0.7	3.39	6.1	1.8
95	11	2	2	1	2	3	2	45	T4	N1	IIIB	1	3	80	7	0	0	2	3	70	22	10	1.67	0.8	5	5	1	9.47	4.75	duro	11.4	6	1.5	0.72	3.53	6.7	1.9	10	6	6	4	hipo						6.3	5.12
95	11	2	2	1	2	3	2	45	T4	N1	IIIB	1	3	80	7	0	0	2	3	70	43.2	22.3	1.1	0.66	2.95	6.5	2.2	hi	4.05	art	40.8	23.3	1.85	0.85	6.64	25.9	3.9	7.58	5.5	19.9	13.1	het	1.53	0.78	4.54	5.9	1.3	8.8	3.26
96	12	1	1	1	2	3	2	25	T2	N0	IIA	1	2	90	8	10	5	3	1	30	32	17									30.3	16.3	0.97	0.66	2.96	13.3	4.5			24.8	20	complexo	2.33	1.02	48	4.8	0.1	7.86	4.21
96	12	1	1	1	2	3	2	30	T2	N0	IIA	1	3	90	8	5	5	3	1	40	24	14									24.1	14.7	1.29	0.76	4.1	8.2	2	hi	4.87	17.2	10.8	hipo	1.14	0.76	4.25	6.8	1.6	9.98	3.14
97	12	2	2	1	2	3	2	25	T2	N0	IIA	1	2	30	5	0	0	3	2	10	24	19	1.25	0.71	3.5	2.8	0.8	hi	1.3	maior	22.6	17.9	0.85	0.64	2.75	4.4	1.6			19	13.2	hipo	1.18	0.74	3.79	5.3	1.4	6.74	2.1
97	12	2	2	1	2	3	2	10	T2	N0	IIA	1	3	70	6	0	0	3	2	10	2	3	1.48	0.76	4.24	8.9	2.1	7.12	2.93	menor	6.3	6.7	1.03	0.65	2.82	11	3.9	6.6	3.38	4.8	3.8	hipo						8.43	4.95
98	12	2	2	1	2	3	2	52	T4	N2	IIIB	1	3	0	0	0	0	2	3	60	37.2	26.3	2.11	0.98	57.33	17.2	0.3	9.44	3.8	art	20	16	1.01	0.67	3.06	32.7	10.7	7.91	3.91	8	8	hipo	1.43	0.74	3.87	5.8	1.5	8.62	5.17
99	12	1	2	1	2	3	2	17	T1	N1	IIA	1	2	90	8	0	0	3	1	25	18	14	1.53	0.75	4.06	6.9	1.7	8.66	3.1	art	17	10	1.26	0.74	3.76	7.2	1.9	9.28	3.16	rc	rc	rc	rc	rc	rc	rc	rc	rc	rc
100	16	1	2	1	2	3	2	40	T2	N0	IIA	1	2	80	8	60	7	2	3	30	40	23	2.66	0.89	8.75	10.5	1.2	10	3.3	art	31	17	1.47	0.81	5.27	11.6	2.2	8.52	2.93	18	13	hipo	1.37	0.7	3.36	7.4	2.2	8.25	4.47
101	12	2	2	1	2	3	2	58	T3	N3	IIIA	1	2	80	8	90	8	3	2	25	38	18	1.74	0.84	6.3	12.6	2	9.33	2.98	art	38	16								20	7	het	1.9	0.86	7.2	10.8	1.5	9.55	1.97
102	14	2	2	2	2	2	1	30	T2	N0	IIA	1	3	90	8	5	4	2	3	5	26	11	2.17	0.91	11.71	16.4	1.4	3.41	4.89	art	23	8								13	8	complexo	1.82	0.82	5.64	6.2	1.1	9.48	2.05
102	14	2	2	2	2	2	1	40	T2	N0	IIA	1	1	90	8	90	8	2	3	1	26	11	2.17	0.91	11.71	16.4	1.4	3.41	4.89	art	23	8								13	8	complexo	1.82	0.82	5.64	6.2	1.1	9.48	2.05
103	12	1	2	1	2	2	2	30	T2	N1	IIB	1	2	0	0	0	0	2	3	70	21	19								menor	18	8								12	7	hipo	1.63	0.79	4.74	63	13.3	5.14	2.52
104	12	2	2	1	2	3	2	40	T2	N1	IIB	1	3	90	8	90	8	3	1	30	42	30	1.55	0.76	4.19	6.7	1.6	9.8	3.48	menor	38	23	2.51	0.9	10	12	1.2	9.9	6.35	17.8	12.5	hipo	1.55	0.78	4.19	2020-07-06	2020-06-01	9.8	3.48
105	14	2	2	1	2	3	2	30	T2	N1	IIB	1	2	80	8	60	7	2	3	30	21	9	2.03	0.86	7.23	9.4	1.3	9.98	1.6	art	6	4						hi	8.71	6	4	hipo	1.03	0.68	3.17	5.7	1.8	9.99	3.76
106	11	1	2	1	2	3	1	50	T2	N1	IIB	1	3	0	0	0	0	3	1	60	23	19									0	0								0	0	0	rc	rc	rc	rc	rc	rc	rc
107	14	2	2	1	2	3	2	20	T1	N0	IA	1	3	0	0	0	0	2	3	60	22	14									20	10	1.15	0.74	3.81	6.1	1.6	4.68	3.12	7	4	hipo
108	14	1	2	1	2	3	2	51	T2	N0	IIA	1	3	2	4	0	0	2	3	80	41	32	2	0.92	13	9.1	0.7	9.92	2.38	maior	38	25	2.56	0.94	16.33	4.9	0.3	8.6	4.6	28	12	hipo	1.24	0.73	3.74	7.1	1.9	7.18	3.49
109	11	1	2	1	2	3	2	25	T2	N0	IIA	1	2	80	8	20	6	3	1	30	20	14	1.81	0.89	9.5	9.5	1	hi	2.32	maior	15	10	1.14	0.74	3.91	4.3	1.1	hi	2.65	15	9	hipo	1.27	0.72	3.54	9.2	2.6	hi	3.31
110	10	2	4	1	1	3	2	20	T1	N0	IA	1	3	80	7	70	6	1	3	60	13	10	1.85	0.86	7	5.6	0.8	hi	3.5	maior	10.7	4.8	1.37	0.76	4.25	3.4	0.8	9.95	5.49	10.6	4.6	hipo	1.83	0.81	5.13	15.9	3.1	8	3.69
111	13	2	4	1	2	3	2	60	T3	N3	IIIA	1	2	90	8	1	4	3	1	40	40	35						3.49	3.42	menor	34	20	1.25	0.73	3.75	13.5	3.6	8.27	4.41	10	7	hipo	1.28	0.7	3.3	6.6	2	5.77	2.8
112	11	2	4	1	4	3	2	40	T2	N0	IIA	1	3	0	0	0	0	2	3	15	40	23	1.66	0.83	6.05	12.7	2.1	8.47	2.81	art	39	21	1.31	0.73	3.71	11.5	3.1	9.48	2.83	0	0	0	rc	rc	rc	rc	rc	rc	rc
113	13	2	4	1	2	3	1	28	T2	N0	IIA	1	3	40	6	60	7	3	1	40	37	22	1.35	0.73	3.7	10	2.7	9.73	3.23	menor	17	12								20	8	het	1.31	0.7	3.32	7.3	2.2	3.65	1.3
114	12	2	4	1	4	3	2	65	T3	N2	IIIA	1	3	0	0	0	0	3	1	70	53	30	2.14	0.94	16.6	26.6	1.6	4.41	1.4	art	38	28	1.64	0.8	5.11	9.2	1.8	8.52	5.48	0	0	0	rc	rc	rc	rc	rc	rc	rc
115	11	2	4	2	2	3	2	30	T2	N0	IIA	1	2	0	0	0	0	3	1	10	23	17	1.24	0.76	4.09	13.5	3.3				15	13	1.15	0.69	3.27	16.7	5.1	5.8		rc	rc	rc	rc	rc	rc	rc	rc	rc	rc
116	12	1	2	2	1	3	2	29	T2	N1	IIB	1	2	95	8	1	2	2	3	20	27	20	1.18	0.67	3.02	12.7	4.2	hi	3.16	maior	21	15	1.91	0.81	5.35	28.9	5.4	hi	3.36	9	8	het	2.07	0.79	4.87	7.3	1.5	hi	3.25
117	13	1	2	1	1	3	2	25	T2	N0	IIA	1	3	0	0	0	0	3	2	70	24	14	1.28	0.75	4.08	10.2	2.5	9.92	2.03	maior	13	8	0.97	0.57	2.33	4.9	2.1	5.72	2.6	0	0	0	rc	rc	rc	rc	rc	rc	rc
118	12	1	2	2	2	3	1	25	T2	N1	IIB	1	2	80	7	2	4	3	1	30	16	7	2.48	0.9	9.67	11.6	1.2	9.94	2.01	maior	13	8	1.69	0.95	21.33	6.4	0.3	hi	3.09	11	7	hipo						3.8	2.3
119	13	1	2	2	2	3	2	53	T3	N1	IIIA	1	2	0	0	0	0	2	3	20	40	24								maior	40	17	2.07	0.91	11.44	20.6	1.8	hi	4.95	34	11	het	1.38	0.75	4.08	5.3	1.3	9.84	3.04
120	11	2	4	2	2	3	2	60	T3	N0	IIB	2	2	70	7	70	7	2	3	10	44	18								art	40	19								32	12	hipo
121	12	2	4	2	2	3	1	30	T2	N1	IIB	1	2	90	8	2	4	3	1	40	21	17	1.93	0.99	84	8.4	0.1	8.74	3.65	art	17	10								14	9	hipo	1.58	0.76	4.12	20.6	5	4.07	4.09
122	13	1	2	1	1	3	2	40	T2	N1	IIB	1	2	100	8	0	0	2	3	30	18	11	1.66	0.78	4.56	15.5	3.4	8.17	1.72	maior	22	13	2.37	0.89	9.24	73.9	8	8.75	2.9	8	5	het	1.44	0.77	4.29	6	1.4	hi	2.61
122	13	1	2	1	1	3	2	20	T2	N1	IIB	1	2	95	8	0	0	2	3	40	43	19	1.75	0.93	15.25	12.2	0.8	9.91	3.97	maior	37	19	1.71	0.85	6.45	7.1	1.1	hi	3.39
123	11	2	4	1	2	3	1	45	T2	N2	IIIA	1	2	80	8	10	5	3	2	25	45	25	1.52	0.78	4.56	14.6	3.2	8.59	2.95	art	19	9	1.45	0.74	3.9	41	10.5	7.32	2.81	19	15	het	1.18	0.65	2.89	11	3.8	9.77	3.29
124	10	2	4	1	2	3	2	60	T3	N0	IIB	1	1	80	8	80	8	2	3	10	44	30	1.93	0.93	14.13	21.2	1.5	hi	2.04	art	41	22	1.64	0.82	5.71	33.7	5.9	hi	3.41	28	19	het	1.75	0.87	7.46	9.7	1.3	hi	3.08
125	12	1	2	2	2	3	2	40	T4	N0	IIIB	1		0	0	0	0	3	1	30
125	12	1	2	2	2	3	2	60	T4	N1	IIIB	1		0	0	0	0	3	1	30	47	40
126	14	2	4	2	2	3	2	35	T2	N0	IIA	1	2	50	7	30	5	3	2	15	46	18	1.48	0.79	4.74	10.9	2.3	8.38	2.02	art	24	11	1.52	0.75	4.05	8.5	2.1	8.68	3.19	16	7	hipo	1	0.63	2.68	8.3	3.1	hi	2.56
127	11	2	4	2	2	3	1	30	T4	N2	IIIB	1	2	80	8	1	3	2	3	20	28	23	1.29	0.76	4.15	24.9	6			art	30	18	1.79	0.86	9.33	2.8	0.3	hi	3.31	23	13	hipo	1.29	0.73	3.77	21.1	5.6	hi	1.28
128	9	1	2	1	2	3	2	30	T2	N2	IIIA	1	3	0	0	0	0	3	2	40	49	32	2.15	0.88	8.14	22.8	2.8	9.97	2.7	menor	23	12	1	0.63	2.71	7.6	2.8	7.85	3.12	8	7	hipo	1.32	0.74	3.78	3.4	0.9	3.23	2.23
129	13	1	2	1	2	3	2	30	T2	N1	IIB	1	2	100	8	5	5	2	3	15	16	14									16	14	1.31	0.75	3.92	5.1	1.3	9.14	4.7	0	0	0	rc	rc	rc	rc	rc	rc	rc
130	15	1	2	2	2	3	1	50	T2	N2	IIIA	1	2	80	8	0	0	3	1	30	32	21	1.34	0.79	4.79	30.2	6.3	10	3.83	menor	27	14	1.58	0.79	4.81	39	8.1	1.58	3.85	24	8.7	hipo	1.91	0.87	7.42	37.1	5	5.69	2.66
131	15	2	4	1	2	3	2	60	T3	N1	IIIA	2	2	90	8	80	8	3	1	30	37	15	1.21	0.75	3.93	58.5	14.9	hi	2.85	maior	19	7	1.31	0.77	4.35	16.1	3.7	hi	3.61	25	13	het	0.98	0.64	2.81	14.9	5.3	6.43	3.47
132	13	1	2	1	4	3	2	80	T3	N1	IIIA	1	2	90	8	1	4	3	1	20	44.6	18.6	1.14	0.74	3.85	17.7	4.6	hi	2.09	art	62	31	0.95	0.67	3.06	11	3.6	9.96	3.06	42.5	16.8	hipo
133	14	2	4	1	2	3	2	100	T4	N1	IIIB	1	2	0	0	0	0	2	3	50	61	50	1.53	0.83	5.9	11.8	2	9.4	3.05	menor	37	14	1.53	0.83	5.9	11.8	2	9.4	3.05	22	7.3	het	1.35	0.75	4.07	6.1	1.5	10	2.8
134	13	1	1	1	4	3	1	50	T2	N2	IIIA	1	2	60	6	30	6	2	3	10	13	13	1.56	0.74	3.87	15.1	3.9	hi	2.6	menor	14	12	1.26	0.72	3.53	6.7	3.53	9.85	2.2	11	9	hipo	1.88	0.8	4.91	11.3	2.3	hi	1.3
135	13	1	1	1	4	3	1	20	T2	N2	IIIA	1	2	70	7	80	8	3	2	15	14	14	2.09	0.87	7.76	13.2	1.7	10	1.57	menor	24	21								25	23	hipo
136	13	1	1	1	4	3	1	25	T2	N2	IIIA	1	2	30	5	60	7	2	3	10	21	12	1.82	0.83	6	16.2	2.7	9.99	2.72	menor	16	14	2.06	0.92	12.33	7.4	0.6	hi	3.21	13	11	hipo
137	11	1	2	1	2	3	2	35	T2	N1	IIB	3	1	0	0	0	0	3	1	40	27	21	2.66	0.95	20.67	31	1.5	hi	2.3	maior	26	16	2.06	0.88	8.2	16.4	2	9.87	2.6	10	4	het
138	12	2	4	1	2	3	2	40	T2	N1	IIB	1	3	80	8	70	7	3	1	30	46	22						hi			30	18	1.47	0.8	5.12	12.8	2.5	hi	2	12	8	hipo	2.02	0.83	5.75	11.5	2	4.16	2.57
139	14	1	2	1	2	3	1	45	T2	N1	IIB	1	3	0	0	0	0	2	3	60	32	21	3.39	0.98	57.75	23.1	0.4	hi		menor	28	9	1.67	0.83	5.8	8.7	1.5	9.55	3.4	0	0	0	rc	rc	rc	rc	rc	rc	rc
140	12	1	2	1	4	3	2	60	T4	N1	IIIB	1	2	90	8	70	7	3	2	20	28	26						hi	2.97	menor	15	8	1.02	0.63	2.68	24.1	9	hi	3.29	20	10	hipo	1.37	0.75	3.95	7.5	2020-09-01	7.28	2.71
141	12	1	2	1	4	3	2	50	T2	N0	IIA	1	2	95	8	10	5	3	2	30	30	13									10	7								6	4	hipo	0.97	0.62	2.66	13.3	5	6.81	1.58
142
142	10	2	4	1	4	3	1	48	T2	N1	IIB	1	2	90	8	1	3	2	3	30	30	20	2.05	0.99		24.8	0.2	9.97	1.83	maior	25	5	0.82	0.54	2.17	13.9	6.4	8.72	8.18	12	8	hipo	0.98	0.62	2.64	7.4	2.8	8.75	3.29
143	12	2	4	1	2	3	2	68	T3	N0	IIB	1	2	40	7	60	7	3	1	70	30	20	1.72	0.99		10.6	0.1	hi	2.46	maior	26	15	1.31	0.75	3.92	10.2	2.6	hi	1.8	0	0	0	rc	rc	rc	rc	rc	rc	rc
144	14	2	4	1	2	3	2	25	T2	N1	IIB	1	2	90	8	90	8	3	1	30	19.1	9.9	1.07	0.65	2.87	31.3	10.9	9.27	3.02	maior	16.6	7.9	0.97	0.6	2.51	14.3	5.7	8.39	3.22	0	0	0	rc	rc	rc	rc	rc	rc	rc
145	17	2	4	1	2	3	1	72	T3	N2	IIIA	1	3	40	7	0	0	3	1	70	27.8	17.3	1.17	0.86	6.92	9	1.3	hi	2.6	art	19.3	10.9	1.06	0.7	3.31	9.6	2.9	6.03	2.76	0	0	0	rc	rc	rc	rc	rc	rc	rc
146	13	1	2	1	2	3	2	50	T2	N1	IIB	1	3	0	0	0	0	2	3	90	33.8	25.8	3.14	1.04	28.33	8.5	0.3	9.6	2.88	art	42.4	26.9	1.64	0.81	5.27	7.9	1.5	hi	2.83	33.8	19.3	hipo
147	12	2	4	1	2	3	1	30	T2	N1	IIB	1	3	80	8	60	7	3	1	40	23.6	15.2	1.26	0.73	3.76	15.4	4.1	9.96	2.2	duro	18	11	1.18	0.73	3.71	12.6	3.4	hi		rc	rc	rc	rc	rc	rc	rc	rc	rc	rc
148	13	2	4	2	2	2	2	60	T3	N1	IIIA	1	3	0	0	0	0	1	1	40	61	26									36	22								0	0	0	rc	rc	rc	rc	rc	rc	rc
149	15	1	2	1	2	3	2	35	T2	N0	IIA	1	3	0	0	0	0	1	1	40	48.3	29.2	1.33	0.76	4.23	12.7	3	9.9	4.97	duro	47	29						7.51	4.04	17	12	het						6.22	3.96
150	15	2	4	1	2	3	2	30	T2	N1	IIB	1	3	90	8	90	8	1	1	40	23	28									17.3	14.1	1.47	0.77	4.31	22.4	5.2	9.06	3.34	rc	rc	rc	rc	rc	rc	rc	rc	rc	rc
151	14	2	4	2	2	3	2	75	T3	N1	IIIA	1	3	0	0	0	0	2	3	90	85	32	1.27	0.78	4.5	5.4	1.2	5.33	7.1	menor	25.3	12.8	1.02	0.64	2.81	20.2	7.2	8.51	2.31	14.6	8.7	het	1.08	0.68	3.11	5.9	1.9
152	14	2	4	1	2	3	2	80	T4	N2	IIIB	1	2	70	7	10	5	2	2	20	24	22	1.24	0.72	3.51	13.7	3.9	9.9	3.86	art	20.9	10.2	1.29	0.7	3.32	8.3	2.5	5.03	2.62	13.6	7.7	hipo	1.37	0.82	5.45	10.9	2	3.46
153	14	1	2	1	4	3	2	25	T2	N1	IIB	1	1	0	0	0	0	3	1	10	13	12								duro	11	10								0	0	0	rc	rc	rc	rc	rc	rc	rc
154	12	2	4	1	2	3	2	40	T2	N0	IIA	1	3	0	0	0	0	3	1	60	39.4	15.8	1.67	0.91	11.2	11.2	1	hi	3.35	duro	27	6.8	1.18	0.72	3.52	8.1	2.3	8.92	2.71	0	0	0	rc	rc	rc	rc	rc	rc	rc
155	16	1	2	1	2	3	2	15	T1	N1	IIA	1	3	0	0	0	0	2	3	90	15	11	1.49	0.85	6.62	8.6	1.3	6.3	3.34	menor	5.9	3.5	1.21	0.75	4	17.6	4.4			0	0	0	rc	rc	rc	rc	rc	rc	rc
156	12	1	2	1	2	3	2	22	T2	N0	IIA	1	2	0	0	0	0	3	2		18.6	12.5	2.16	0.93	13.5	13.5	1	hi	2.84	maior	15.8	11.2								0	0	0	rc	rc	rc	rc	rc	rc	rc
157	11	2	4	1	4	3	2	60	T3	N1	IIIA	1	3	95	8	80	8	3	1	40	29.8	13.6									26.3	12.4	2.63	0.93	13.54	17.6	1.3	7.88	2.82	17.7	13.4	hipo	1.4	0.79	4.74	22.3	4.7	7.25	2.26
158	12	2	4	1	1	3	2	30	T4	N1	IIIB	1	3	90	8	0	0	3	1	40	8	6						2.7	2.3	mole	5.1	3.5	1.6	0.8	6.8	12.2	1.8	5.9	2.5	7.6	3.8	het	1.3	0.7	3.6	15.8	4.4	2.7	1.3
158	12	2	4	1	1	3	2	30	T4	N1	IIIB	1	3	90	8	0	0	3	1	40	16	10						2.6		menor	10.3	5.2	1.4	0.8	4.3	6.4	1.5	7.9	3.2	5.9	4.2	het	2.5	0.9	7.9	11.1	1.4	2.6
159	12	2	4	1	2	3	2	120	T3	N1	IIIA	1	3	0	0	0	0	2	3	90	68	45	1.1	0.73	3.68	10.3	2.8	10	2.7	menor	43	21	1.2	0.7	3.9	5.8	1.5	5.1	2.5	41	25	complexo	2.1	0.5	6.7	8.1	1.2	6.8	4.8
160	13	1	2	1	4	3	2	80	T3	N1	IIIA	1	3	0	0	0	0	2	3	60	49	30	1.74	0.83	6	9.6	1.6	9.97	2.95	menor	43	26	1.3	0.7	3.8	9.6	2.5	10	4.4	24	9	het	1	0.6	2.8	10	3.7	2.1	1.6
161	14	1	2	2	4	3	2	75	T3	N1	IIIA	1	3	80	8	10	5	3	2	60	57	37	1.2	0.8	5.6	9	1.6	10	2.2	art	38	16	1.6	0.8	4.7	9.4	2	5.6	2.6	29	18	het	1.4	0.8	4.9	7.4	1.5	6.7	3.2
162	11	1	2	1	4	3	2	50	T4	N2	IIIB	3	3	0	0	0	0	1	1	25	45	24	0.9	0.6	2.8	28.1	10	9.7	1.8	art	34	22	1.9	0.9	8.2	9	1.1	10	2.6	31	12	hipo
164	11	1	2	1	4	3	2	55	T3	N2	IIIA	1	3	0	0	0	0	1	1	30	44	27	1.51	0.82	5.42	13	2.4	10	1.4	art	19	14	1.5	0.8	4.3	15.1	3.5	6.5	2.6	18	8	hipo
168	12	1	1	1	2	3	2	70	T3	N2	IIIA	1	3	0	0	0	0	2	3	40	56	43	1.39	0.82	5.6	11.2	2	6.8	4.13	art	43	31								21	18	complexo
170	17	2	4	1	4	3	2	32	T2	N0	IIA	3	2	0	0	0	0	3	1	40	25	19	1.76	0.79	4.67	5.6	1.2	10	4.9	maior	35	19	1.7	0.9	7.1	7.8	1.1	9.6	2.7	39	26	complexo
171	18	1	2	1	4	3	2	40	T2	N1	IIB	1	2	95	8	95	8	2	3	35	31	20	1.69	0.9	10.38	13.5	1.3	10	3	maior	5	5								0	0	0	rc	rc	rc	rc	rc	rc	rc
172	14	1	2	1	2	3	2	45	T4	N1	IIIB	1	3	100	8	0	0	1	1	40	44	20	2.3	0.97	37	11.1	0.3	10	4.25	art	15	14	1.6	0.8	6.7	8.1	1.2	8.8	2.2	17.7	7.9	hipo	1.1	0.7	3.1	10	3.2	2.7	2.3
173	17	2	4	1	2	3	2	80	T4	N1	IIIB	1	2	95	8	70	7	2	3	20	45	25	1.48	0.75	3.96	9.9	2.5	9.2	4.3	art	42	28	1.1	0.6	3.14	9.1	2.9	10	3.1	22	8	complexo
[truncated: 17 more columns]
